# Supplementary material for: The development of depressive symptoms in older adults from a network perspective in the English Longitudinal Study of Ageing
Source: Transl Psychiatry. 2023 Nov 25;13:363. doi: 10.1038/s41398-023-02659-0 (PMC10676393; doi:10.1038/s41398-023-02659-0)
Supplement: Supplementary file 2 — Supplemental Material 2 [file 41398_2023_2659_MOESM2_ESM.xlsx]

## Sheet: Tabelle1
T1 - T2	nodeOut	nodeIn	value	DomainOut	DomainIn			T2 - T3	nodeOut	nodeIn	value	DomainOut	DomainIn			T3-T4	nodeOut	nodeIn	value	DomainOut	DomainIn			T4-T5	nodeOut	nodeIn	value	DomainOut	DomainIn			T5-T6	nodeOut	nodeIn	value	DomainOut	DomainIn			T6-T7	nodeOut	nodeIn	value	DomainOut	DomainIn			T7-T8	nodeOut
9	Eft	gng	1.80177	Somatic Complaints	Somatic Complaints			9	Eft	gng	2.3369	Somatic Complaints	Somatic Complaints			9	hpy	enj	2.0326	Depressed Affect	Depressed Affect			9	Eft	gng	2.33163	Somatic Complaints	Somatic Complaints			9	gng	Eft	2.31515	Somatic Complaints	Somatic Complaints			9	lnl	dep	2.34412	Depressed Affect	Depressed Affect			9	Eft
10	gng	Eft	1.78302	Somatic Complaints	Somatic Complaints			10	lnl	sad	2.19825	Depressed Affect	Depressed Affect			10	Eft	gng	1.9997	Somatic Complaints	Somatic Complaints			10	lnl	sad	1.82139	Depressed Affect	Depressed Affect			10	enj	hpy	2.14414	Depressed Affect	Depressed Affect			10	Eft	dep	2.06268	Somatic Complaints	Depressed Affect			10	Eft
11	lnl	sad	1.7724	Depressed Affect	Depressed Affect			11	enj	hpy	1.99541	Depressed Affect	Depressed Affect			11	Eft	dep	1.96325	Somatic Complaints	Depressed Affect			11	gng	Eft	1.82004	Somatic Complaints	Somatic Complaints			11	Eft	gng	1.94016	Somatic Complaints	Somatic Complaints			11	Eft	gng	2.04699	Somatic Complaints	Somatic Complaints			11	Eft
12	lnl	dep	1.74964	Depressed Affect	Depressed Affect			12	lnl	dep	1.98648	Depressed Affect	Depressed Affect			12	lnl	dep	1.91743	Depressed Affect	Depressed Affect			12	lnl	dep	1.64369	Depressed Affect	Depressed Affect			12	Eft	lnl	1.86089	Somatic Complaints	Depressed Affect			12	gng	Eft	2.02992	Somatic Complaints	Somatic Complaints			12	gng
13	Eft	dep	1.63235	Somatic Complaints	Depressed Affect			13	lnl	Eft	1.88955	Depressed Affect	Somatic Complaints			13	gng	Eft	1.78262	Somatic Complaints	Somatic Complaints			13	enj	hpy	1.64141	Depressed Affect	Depressed Affect			13	Eft	dep	1.81028	Somatic Complaints	Depressed Affect			13	enj	hpy	1.97982	Depressed Affect	Depressed Affect			13	enj
14	enj	hpy	1.62283	Depressed Affect	Depressed Affect			14	Eft	dep	1.76205	Somatic Complaints	Depressed Affect			14	lnl	sad	1.73001	Depressed Affect	Depressed Affect			14	hpy	enj	1.61296	Depressed Affect	Depressed Affect			14	lnl	dep	1.64584	Depressed Affect	Depressed Affect			14	lnl	Eft	1.96719	Depressed Affect	Somatic Complaints			14	lnl
15	hpy	enj	1.59963	Depressed Affect	Depressed Affect			15	gng	Eft	1.55714	Somatic Complaints	Somatic Complaints			15	lnl	Eft	1.66766	Depressed Affect	Somatic Complaints			15	slp	Eft	1.61161	Somatic Complaints	Somatic Complaints			15	slp	gng	1.5474	Somatic Complaints	Somatic Complaints			15	hpy	enj	1.86721	Depressed Affect	Depressed Affect			15	lnl
16	slp	gng	1.5634	Somatic Complaints	Somatic Complaints			16	Eft	sad	1.48597	Somatic Complaints	Depressed Affect			16	lnl	gng	1.66123	Depressed Affect	Somatic Complaints			16	lnl	Eft	1.60723	Depressed Affect	Somatic Complaints			16	gng	dep	1.54212	Somatic Complaints	Depressed Affect			16	lnl	sad	1.71874	Depressed Affect	Depressed Affect			16	enj
17	sad	lnl	1.54978	Depressed Affect	Depressed Affect			17	sad	dep	1.4429	Depressed Affect	Depressed Affect			17	slp	gng	1.64436	Somatic Complaints	Somatic Complaints			17	Eft	dep	1.44962	Somatic Complaints	Depressed Affect			17	lnl	sad	1.47009	Depressed Affect	Depressed Affect			17	lnl	gng	1.63917	Depressed Affect	Somatic Complaints			17	lnl
18	slp	dep	1.50865	Somatic Complaints	Depressed Affect			18	slp	gng	1.43372	Somatic Complaints	Somatic Complaints			18	Eft	slp	1.48499	Somatic Complaints	Somatic Complaints			18	lnl	gng	1.40793	Depressed Affect	Somatic Complaints			18	lnl	Eft	1.45755	Depressed Affect	Somatic Complaints			18	Eft	lnl	1.63463	Somatic Complaints	Depressed Affect			18	slp
19	slp	Eft	1.48372	Somatic Complaints	Somatic Complaints			19	slp	Eft	1.4121	Somatic Complaints	Somatic Complaints			19	slp	Eft	1.4786	Somatic Complaints	Somatic Complaints			19	Eft	lnl	1.4072	Somatic Complaints	Depressed Affect			19	sad	dep	1.42891	Depressed Affect	Depressed Affect			19	dep	lnl	1.5188	Depressed Affect	Depressed Affect			19	Eft
20	sad	dep	1.43557	Depressed Affect	Depressed Affect			20	dep	gng	1.40124	Depressed Affect	Somatic Complaints			20	dep	lnl	1.47055	Depressed Affect	Depressed Affect			20	sad	dep	1.36453	Depressed Affect	Depressed Affect			20	slp	sad	1.3601	Somatic Complaints	Depressed Affect			20	Eft	sad	1.48123	Somatic Complaints	Depressed Affect			20	slp
21	slp	sad	1.35724	Somatic Complaints	Depressed Affect			21	sad	lnl	1.39074	Depressed Affect	Depressed Affect			21	Eft	lnl	1.4167	Somatic Complaints	Depressed Affect			21	slp	sad	1.35623	Somatic Complaints	Depressed Affect			21	slp	dep	1.32908	Somatic Complaints	Depressed Affect			21	dep	sad	1.47927	Depressed Affect	Depressed Affect			21	enj
22	lnl	Eft	1.34968	Depressed Affect	Somatic Complaints			22	hpy	lnl	1.36479	Depressed Affect	Depressed Affect			22	Eft	sad	1.40858	Somatic Complaints	Depressed Affect			22	slp	gng	1.34912	Somatic Complaints	Somatic Complaints			22	dep	sad	1.32297	Depressed Affect	Depressed Affect			22	hpy	gng	1.46786	Depressed Affect	Somatic Complaints			22	slp
23	dep	sad	1.32449	Depressed Affect	Depressed Affect			23	Eft	lnl	1.33503	Somatic Complaints	Depressed Affect			23	slp	dep	1.39273	Somatic Complaints	Depressed Affect			23	slp	lnl	1.3471	Somatic Complaints	Depressed Affect			23	lnl	gng	1.31167	Depressed Affect	Somatic Complaints			23	gng	sad	1.4231	Somatic Complaints	Depressed Affect			23	sad
24	gng	dep	1.31332	Somatic Complaints	Depressed Affect			24	Eft	slp	1.3339	Somatic Complaints	Somatic Complaints			24	sad	dep	1.39224	Depressed Affect	Depressed Affect			24	dep	lnl	1.315	Depressed Affect	Depressed Affect			24	gng	sad	1.30109	Somatic Complaints	Depressed Affect			24	slp	Eft	1.40341	Somatic Complaints	Somatic Complaints			24	hpy
25	Eft	sad	1.27726	Somatic Complaints	Depressed Affect			25	gng	slp	1.30412	Somatic Complaints	Somatic Complaints			25	slp	sad	1.37727	Somatic Complaints	Depressed Affect			25	lnl	slp	1.29945	Depressed Affect	Somatic Complaints			25	slp	Eft	1.29917	Somatic Complaints	Somatic Complaints			25	slp	dep	1.39402	Somatic Complaints	Depressed Affect			25	Eft
26	slp	lnl	1.25076	Somatic Complaints	Depressed Affect			26	lnl	gng	1.27394	Depressed Affect	Somatic Complaints			26	dep	slp	1.2813	Depressed Affect	Somatic Complaints			26	Eft	sad	1.29815	Somatic Complaints	Depressed Affect			26	Eft	sad	1.28252	Somatic Complaints	Depressed Affect			26	gng	lnl	1.3897	Somatic Complaints	Depressed Affect			26	gng
27	dep	Eft	1.2477	Depressed Affect	Somatic Complaints			27	dep	slp	1.25648	Depressed Affect	Somatic Complaints			27	hpy	gng	1.26137	Depressed Affect	Somatic Complaints			27	dep	Eft	1.28935	Depressed Affect	Somatic Complaints			27	sad	gng	1.26507	Depressed Affect	Somatic Complaints			27	slp	gng	1.36149	Somatic Complaints	Somatic Complaints			27	sad
28	Eft	lnl	1.23923	Somatic Complaints	Depressed Affect			28	gng	dep	1.24981	Somatic Complaints	Depressed Affect			28	sad	lnl	1.25865	Depressed Affect	Depressed Affect			28	dep	gng	1.28487	Depressed Affect	Somatic Complaints			28	hpy	gng	1.23915	Depressed Affect	Somatic Complaints			28	slp	sad	1.35515	Somatic Complaints	Depressed Affect			28	dep
29	dep	lnl	1.23755	Depressed Affect	Depressed Affect			29	slp	sad	1.24455	Somatic Complaints	Depressed Affect			29	enj	lnl	1.24697	Depressed Affect	Depressed Affect			29	slp	dep	1.26651	Somatic Complaints	Depressed Affect			29	hpy	enj	1.22598	Depressed Affect	Depressed Affect			29	gng	slp	1.30999	Somatic Complaints	Somatic Complaints			29	lnl
30	gng	lnl	1.22229	Somatic Complaints	Depressed Affect			30	dep	sad	1.2062	Depressed Affect	Depressed Affect			30	gng	dep	1.22708	Somatic Complaints	Depressed Affect			30	Eft	slp	1.25484	Somatic Complaints	Somatic Complaints			30	sad	lnl	1.19457	Depressed Affect	Depressed Affect			30	sad	hpy	1.29677	Depressed Affect	Depressed Affect			30	dep
31	gng	slp	1.18099	Somatic Complaints	Somatic Complaints			31	lnl	slp	1.17429	Depressed Affect	Somatic Complaints			31	hpy	Eft	1.21771	Depressed Affect	Somatic Complaints			31	gng	sad	1.23454	Somatic Complaints	Depressed Affect			31	Eft	slp	1.15069	Somatic Complaints	Somatic Complaints			31	dep	slp	1.27142	Depressed Affect	Somatic Complaints			31	sad
32	dep	slp	1.17072	Depressed Affect	Somatic Complaints			32	slp	dep	1.16785	Somatic Complaints	Depressed Affect			32	dep	sad	1.21146	Depressed Affect	Depressed Affect			32	sad	slp	1.22673	Depressed Affect	Somatic Complaints			32	sad	slp	1.13969	Depressed Affect	Somatic Complaints			32	Eft	slp	1.26773	Somatic Complaints	Somatic Complaints			32	gng
33	gng	sad	1.16678	Somatic Complaints	Depressed Affect			33	hpy	Eft	1.16462	Depressed Affect	Somatic Complaints			33	lnl	slp	1.17868	Depressed Affect	Somatic Complaints			33	gng	lnl	1.22152	Somatic Complaints	Depressed Affect			33	dep	lnl	1.13475	Depressed Affect	Depressed Affect			33	sad	lnl	1.26152	Depressed Affect	Depressed Affect			33	dep
34	enj	sad	1.15134	Depressed Affect	Depressed Affect			34	dep	Eft	1.14689	Depressed Affect	Somatic Complaints			34	gng	slp	1.13425	Somatic Complaints	Somatic Complaints			34	enj	slp	1.1837	Depressed Affect	Somatic Complaints			34	gng	slp	1.12079	Somatic Complaints	Somatic Complaints			34	dep	gng	1.23464	Depressed Affect	Somatic Complaints			34	gng
35	sad	gng	1.14228	Depressed Affect	Somatic Complaints			35	dep	lnl	1.14257	Depressed Affect	Depressed Affect			35	gng	sad	1.11197	Somatic Complaints	Depressed Affect			35	gng	slp	1.17777	Somatic Complaints	Somatic Complaints			35	sad	Eft	1.11695	Depressed Affect	Somatic Complaints			35	enj	Eft	1.22661	Depressed Affect	Somatic Complaints			35	slp
36	sad	slp	1.12889	Depressed Affect	Somatic Complaints			36	gng	lnl	1.11999	Somatic Complaints	Depressed Affect			36	gng	lnl	1.10778	Somatic Complaints	Depressed Affect			36	sad	lnl	1.16443	Depressed Affect	Depressed Affect			36	dep	slp	1.09905	Depressed Affect	Somatic Complaints			36	hpy	slp	1.21275	Depressed Affect	Somatic Complaints			36	hpy
37	sad	Eft	1.10021	Depressed Affect	Somatic Complaints			37	slp	lnl	1.11253	Somatic Complaints	Depressed Affect			37	slp	lnl	1.08601	Somatic Complaints	Depressed Affect			37	gng	dep	1.08214	Somatic Complaints	Depressed Affect			37	slp	lnl	1.09455	Somatic Complaints	Depressed Affect			37	sad	dep	1.19975	Depressed Affect	Depressed Affect			37	hpy
38	dep	gng	1.0849	Depressed Affect	Somatic Complaints			38	sad	gng	1.06915	Depressed Affect	Somatic Complaints			38	dep	Eft	1.08096	Depressed Affect	Somatic Complaints			38	dep	sad	1.04108	Depressed Affect	Depressed Affect			38	gng	lnl	1.03388	Somatic Complaints	Depressed Affect			38	gng	dep	1.19314	Somatic Complaints	Depressed Affect			38	dep
39	lnl	slp	1.0819	Depressed Affect	Somatic Complaints			39	sad	Eft	1.04735	Depressed Affect	Somatic Complaints			39	sad	slp	1.06669	Depressed Affect	Somatic Complaints			39	hpy	dep	1.03825	Depressed Affect	Depressed Affect			39	dep	Eft	1.02772	Depressed Affect	Somatic Complaints			39	lnl	slp	1.14262	Depressed Affect	Somatic Complaints			39	lnl
40	lnl	gng	1.07922	Depressed Affect	Somatic Complaints			40	sad	slp	1.02802	Depressed Affect	Somatic Complaints			40	dep	gng	1.06553	Depressed Affect	Somatic Complaints			40	enj	lnl	1	Depressed Affect	Depressed Affect			40	hpy	dep	1	Depressed Affect	Depressed Affect			40	enj	sad	1.11038	Depressed Affect	Depressed Affect			40	gng
41	Eft	slp	1.04043	Somatic Complaints	Somatic Complaints			41	gng	sad	1.0225	Somatic Complaints	Depressed Affect			41	sad	gng	1.0505	Depressed Affect	Somatic Complaints			41	dep	enj	1	Depressed Affect	Depressed Affect			41	enj	lnl	1	Depressed Affect	Depressed Affect			41	hpy	Eft	1.09275	Depressed Affect	Somatic Complaints			41	sad
42	dep	enj	1	Depressed Affect	Depressed Affect			42	hpy	enj	1.00418	Depressed Affect	Depressed Affect			42	hpy	slp	1.03501	Depressed Affect	Somatic Complaints			42	enj	gng	1	Depressed Affect	Somatic Complaints			42	enj	sad	1	Depressed Affect	Depressed Affect			42	sad	gng	1.08637	Depressed Affect	Somatic Complaints			42	sad
43	enj	Eft	1	Depressed Affect	Somatic Complaints			43	hpy	sad	1	Depressed Affect	Depressed Affect			43	enj	dep	1	Depressed Affect	Depressed Affect			43	hpy	Eft	0.981133	Depressed Affect	Somatic Complaints			43	sad	enj	1	Depressed Affect	Depressed Affect			43	slp	lnl	1.07672	Somatic Complaints	Depressed Affect			43	enj
44	enj	slp	1	Depressed Affect	Somatic Complaints			44	hpy	slp	1	Depressed Affect	Somatic Complaints			44	enj	hpy	1	Depressed Affect	Depressed Affect			44	sad	enj	0.974143	Depressed Affect	Depressed Affect			44	hpy	Eft	1	Depressed Affect	Somatic Complaints			44	dep	Eft	1.06529	Depressed Affect	Somatic Complaints			44	hpy
45	hpy	gng	1	Depressed Affect	Somatic Complaints			45	hpy	gng	1	Depressed Affect	Somatic Complaints			45	gng	hpy	1	Somatic Complaints	Depressed Affect			45	dep	slp	0.935324	Depressed Affect	Somatic Complaints			45	hpy	slp	1	Depressed Affect	Somatic Complaints			45	sad	Eft	1.01819	Depressed Affect	Somatic Complaints			45	enj
46	gng	hpy	0.94892	Somatic Complaints	Depressed Affect			46	enj	slp	0.954108	Depressed Affect	Somatic Complaints			46	hpy	dep	0.99954	Depressed Affect	Depressed Affect			46	sad	gng	0.926446	Depressed Affect	Somatic Complaints			46	lnl	slp	1	Depressed Affect	Somatic Complaints			46	hpy	dep	1	Depressed Affect	Depressed Affect			46	gng
47	hpy	lnl	0.923704	Depressed Affect	Depressed Affect			47	gng	hpy	0.931419	Somatic Complaints	Depressed Affect			47	sad	Eft	0.972703	Depressed Affect	Somatic Complaints			47	enj	sad	0.887184	Depressed Affect	Depressed Affect			47	enj	slp	1	Depressed Affect	Somatic Complaints			47	enj	dep	1	Depressed Affect	Depressed Affect			47	slp
48	hpy	slp	0.90842	Depressed Affect	Somatic Complaints			48	hpy	dep	0.895297	Depressed Affect	Depressed Affect			48	dep	enj	0.929188	Depressed Affect	Depressed Affect			48	Eft	hpy	0.864724	Somatic Complaints	Depressed Affect			48	dep	gng	1	Depressed Affect	Somatic Complaints			48	hpy	lnl	1	Depressed Affect	Depressed Affect			48	enj
49	dep	hpy	0.905827	Depressed Affect	Depressed Affect			49	dep	hpy	0.879293	Depressed Affect	Depressed Affect			49	enj	sad	0.918572	Depressed Affect	Depressed Affect			49	slp	hpy	0.857401	Somatic Complaints	Depressed Affect			49	hpy	lnl	0.99641	Depressed Affect	Depressed Affect			49	sad	slp	1	Depressed Affect	Somatic Complaints			49	sad
50	hpy	dep	0.884254	Depressed Affect	Depressed Affect			50	sad	hpy	0.871126	Depressed Affect	Depressed Affect			50	gng	enj	0.887301	Somatic Complaints	Depressed Affect			50	hpy	gng	0.85076	Depressed Affect	Somatic Complaints			50	hpy	sad	0.986167	Depressed Affect	Depressed Affect			50	enj	slp	1	Depressed Affect	Somatic Complaints			50	dep
51	hpy	Eft	0.873357	Depressed Affect	Somatic Complaints			51	enj	gng	0.868118	Depressed Affect	Somatic Complaints			51	enj	Eft	0.857751	Depressed Affect	Somatic Complaints			51	hpy	slp	0.84895	Depressed Affect	Somatic Complaints			51	enj	dep	0.92774	Depressed Affect	Depressed Affect			51	slp	hpy	0.953203	Somatic Complaints	Depressed Affect			51	dep
52	enj	dep	0.826029	Depressed Affect	Depressed Affect			52	dep	enj	0.867046	Depressed Affect	Depressed Affect			52	slp	hpy	0.856689	Somatic Complaints	Depressed Affect			52	enj	Eft	0.846088	Depressed Affect	Somatic Complaints			52	gng	hpy	0.868188	Somatic Complaints	Depressed Affect			52	hpy	sad	0.95288	Depressed Affect	Depressed Affect			52	hpy
53	enj	lnl	0.811033	Depressed Affect	Depressed Affect			53	slp	hpy	0.856823	Somatic Complaints	Depressed Affect			53	enj	slp	0.843834	Depressed Affect	Somatic Complaints			53	sad	hpy	0.823165	Depressed Affect	Depressed Affect			53	slp	enj	0.850458	Somatic Complaints	Depressed Affect			53	gng	enj	0.940823	Somatic Complaints	Depressed Affect			53	hpy
54	slp	hpy	0.809832	Somatic Complaints	Depressed Affect			54	enj	dep	0.855475	Depressed Affect	Depressed Affect			54	dep	hpy	0.824278	Depressed Affect	Depressed Affect			54	slp	enj	0.820787	Somatic Complaints	Depressed Affect			54	enj	Eft	0.846546	Depressed Affect	Somatic Complaints			54	gng	hpy	0.890673	Somatic Complaints	Depressed Affect			54	enj
55	hpy	sad	0.797745	Depressed Affect	Depressed Affect			55	sad	enj	0.815512	Depressed Affect	Depressed Affect			55	slp	enj	0.810789	Somatic Complaints	Depressed Affect			55	sad	Eft	0.798723	Depressed Affect	Somatic Complaints			55	lnl	enj	0.833166	Depressed Affect	Depressed Affect			55	enj	lnl	0.878103	Depressed Affect	Depressed Affect			55	lnl
56	gng	enj	0.774852	Somatic Complaints	Depressed Affect			56	gng	enj	0.799	Somatic Complaints	Depressed Affect			56	sad	enj	0.758426	Depressed Affect	Depressed Affect			56	dep	hpy	0.781305	Depressed Affect	Depressed Affect											56	slp	enj	0.872146	Somatic Complaints	Depressed Affect			56	lnl
57	enj	gng	0.768758	Depressed Affect	Somatic Complaints			57	enj	Eft	0.738333	Depressed Affect	Somatic Complaints			57	hpy	sad	0.730663	Depressed Affect	Depressed Affect			57	hpy	lnl	0.780938	Depressed Affect	Depressed Affect											57	dep	enj	0.82333	Depressed Affect	Depressed Affect			57	gng
58	sad	enj	0.75419	Depressed Affect	Depressed Affect			58	Eft	enj	0.71687	Somatic Complaints	Depressed Affect			58	enj	gng	0.721651	Depressed Affect	Somatic Complaints			58	gng	enj	0.738519	Somatic Complaints	Depressed Affect											58	sad	enj	0.80031	Depressed Affect	Depressed Affect			58	sad
59	sad	hpy	0.744918	Depressed Affect	Depressed Affect			59	slp	enj	0.696935	Somatic Complaints	Depressed Affect			59	lnl	enj	0.717782	Depressed Affect	Depressed Affect			59	enj	dep	0.726879	Depressed Affect	Depressed Affect											59	Eft	hpy	0.733659	Somatic Complaints	Depressed Affect			59	slp
60	slp	enj	0.715579	Somatic Complaints	Depressed Affect			60	Eft	hpy	0.645263	Somatic Complaints	Depressed Affect			60	hpy	lnl	0.615712	Depressed Affect	Depressed Affect			60	gng	hpy	0.726506	Somatic Complaints	Depressed Affect																			60	slp
								61	enj	sad	0.577313	Depressed Affect	Depressed Affect			61	lnl	hpy	0.614715	Depressed Affect	Depressed Affect			61	lnl	hpy	0.695668	Depressed Affect	Depressed Affect																			61	Eft
																																																62	dep
[truncated: 10 more columns]
