# Supplementary material for: The development of depressive symptoms in older adults from a network perspective in the English Longitudinal Study of Ageing
Source: Transl Psychiatry. 2023 Nov 25;13:363. doi: 10.1038/s41398-023-02659-0 (PMC10676393; doi:10.1038/s41398-023-02659-0)
Supplement: Supplementary file 3 — Supplemental Material 3 [file 41398_2023_2659_MOESM3_ESM.csv]

t1t2	nodeOut	nodeIn	value	DomainOut	DomainIn		t2t3	nodeOut	nodeIn	value	DomainOut	DomainIn		t3t4	nodeOut	nodeIn	value	DomainOut	DomainIn		t4t5	nodeOut	nodeIn	value	DomainOut	DomainIn		t5t6	nodeOut	nodeIn	value	DomainOut	DomainIn		t6t7	nodeOut	nodeIn	value	DomainOut	DomainIn		t7t8	nodeOut	nodeIn	value	DomainOut	DomainIn		t8t9
1	lnl	lnl	7,050019026	Depressed Affect	Depressed Affect		1	lnl	lnl	9,197525089	Depressed Affect	Depressed Affect		1	lnl	lnl	8,93178768	Depressed Affect	Depressed Affect		1	lnl	lnl	9,331825223	Depressed Affect	Depressed Affect		1	lnl	lnl	7,455860559	Depressed Affect	Depressed Affect		1	lnl	lnl	8,290400216	Depressed Affect	Depressed Affect		1	lnl	lnl	6,330683706	Depressed Affect	Depressed Affect		1
2	slp	slp	4,640440128	Somatic Complaints	Somatic Complaints		2	Eft	Eft	4,465572662	Somatic Complaints	Somatic Complaints		2	slp	slp	5,028894534	Somatic Complaints	Somatic Complaints		2	slp	slp	4,717821772	Somatic Complaints	Somatic Complaints		2	slp	slp	5,065019351	Somatic Complaints	Somatic Complaints		2	slp	slp	6,152679529	Somatic Complaints	Somatic Complaints		2	slp	slp	5,42844043	Somatic Complaints	Somatic Complaints		2
3	Eft	Eft	3,419023484	Somatic Complaints	Somatic Complaints		3	slp	slp	4,375544287	Somatic Complaints	Somatic Complaints		3	Eft	Eft	4,24933429	Somatic Complaints	Somatic Complaints		3	Eft	Eft	3,753888634	Somatic Complaints	Somatic Complaints		3	Eft	Eft	3,955066825	Somatic Complaints	Somatic Complaints		3	Eft	Eft	4,146329648	Somatic Complaints	Somatic Complaints		3	Eft	Eft	4,11382413	Somatic Complaints	Somatic Complaints		3
4	hpy	hpy	2,686071609	Depressed Affect	Depressed Affect		4	enj	enj	3,824869851	Depressed Affect	Depressed Affect		4	gng	gng	2,757417898	Somatic Complaints	Somatic Complaints		4	gng	gng	3,298283624	Somatic Complaints	Somatic Complaints		4	gng	gng	3,620073733	Somatic Complaints	Somatic Complaints		4	gng	gng	3,636084975	Somatic Complaints	Somatic Complaints		4	gng	gng	3,237715884	Somatic Complaints	Somatic Complaints		4
5	gng	gng	2,487659962	Somatic Complaints	Somatic Complaints		5	dep	dep	2,443189989	Depressed Affect	Depressed Affect		5	enj	enj	2,537055106	Depressed Affect	Depressed Affect		5	dep	dep	2,642228951	Depressed Affect	Depressed Affect		5	enj	enj	3,483613502	Depressed Affect	Depressed Affect		5	sad	sad	2,883332466	Depressed Affect	Depressed Affect		5	hpy	hpy	3,036462974	Depressed Affect	Depressed Affect		5
6	sad	sad	2,392605603	Depressed Affect	Depressed Affect		6	Eft	gng	2,336895467	Somatic Complaints	Somatic Complaints		6	sad	sad	2,477436598	Depressed Affect	Depressed Affect		6	enj	enj	2,563915315	Depressed Affect	Depressed Affect		6	sad	sad	2,658462889	Depressed Affect	Depressed Affect		6	hpy	hpy	2,615057353	Depressed Affect	Depressed Affect		6	enj	enj	2,670646944	Depressed Affect	Depressed Affect		6
7	enj	enj	2,385263128	Depressed Affect	Depressed Affect		7	gng	gng	2,294022337	Somatic Complaints	Somatic Complaints		7	hpy	hpy	2,47425887	Depressed Affect	Depressed Affect		7	sad	sad	2,445714016	Depressed Affect	Depressed Affect		7	dep	dep	2,54251266	Depressed Affect	Depressed Affect		7	dep	dep	2,614540014	Depressed Affect	Depressed Affect		7	sad	sad	2,618684671	Depressed Affect	Depressed Affect		7
8	dep	dep	2,349469343	Depressed Affect	Depressed Affect		8	sad	sad	2,12596976	Depressed Affect	Depressed Affect		8	dep	dep	2,039569927	Depressed Affect	Depressed Affect		8	hpy	hpy	2,39567772	Depressed Affect	Depressed Affect		8	hpy	hpy	1,975395944	Depressed Affect	Depressed Affect		8	enj	enj	1,659776745	Depressed Affect	Depressed Affect		8	dep	dep	2,181667266	Depressed Affect	Depressed Affect		8
																																										62	dep	enj	0,621778158	Depressed Affect	Depressed Affect		62
																																																	63
[truncated: 5 more columns]
